# Supplementary material for: Synthesis of Novel Arsonolipids and Development of Novel Arsonoliposome Types
Source: Pharmaceutics. 2022 Aug 8;14(8):1649. doi: 10.3390/pharmaceutics14081649 (PMC9416600; doi:10.3390/pharmaceutics14081649)
Supplement: Supplementary file 1 [file pharmaceutics-14-01649-s001.zip]

Archive with 1 entries (1 files):
- pharmaceutics-1820508-supplementary.pdf
